# Supplementary material for: Selenized Yeast Protects Against Cadmium-Induced Follicular Atresia in Laying Hens by Reducing Autophagy in Granulosa Cells
Source: Curr Issues Mol Biol. 2024 Nov 18;46(11):13119–30. doi: 10.3390/cimb46110782 (PMC11592890; doi:10.3390/cimb46110782)
Supplement: Supplementary file 1 [file cimb-46-00782-s001.zip]

Archive with 1 entries (1 files):
- cimb-3301289-supplementary.pdf
